# Supplementary material for: The Association Between Serum C-Reactive Protein Levels and Body Fat Parameters: Results from the Korean National Health and Nutrition Examination Survey
Source: Medicina (Kaunas). 2026 May 23;62(6):1014. doi: 10.3390/medicina62061014 (PMC13304235; doi:10.3390/medicina62061014)
Supplement: Supplementary file 1 [file medicina-62-01014-s001.zip]

Archive with 1 entries (1 files):
- medicina-4290049-supplementary.pdf
